# Supplementary material for: Fresh-Cut Eruca Sativa Treated with Plasma Activated Water (PAW): Evaluation of Antioxidant Capacity, Polyphenolic Profile and Redox Status in Caco2 Cells
Source: Nutrients. 2022 Dec 15;14(24):5337. doi: 10.3390/nu14245337 (PMC9785878; doi:10.3390/nu14245337)
Supplement: Supplementary file 1 [file nutrients-14-05337-s001.zip]

Archive with 1 entries (1 files):
- nutrients-2032979-File S1.xlsx
