# Supplementary material for: Fresh-Cut Eruca Sativa Treated with Plasma Activated Water (PAW): Evaluation of Antioxidant Capacity, Polyphenolic Profile and Redox Status in Caco2 Cells
Source: Nutrients. 2022 Dec 15;14(24):5337. doi: 10.3390/nu14245337 (PMC9785878; doi:10.3390/nu14245337)
Supplement: Supplementary file 1 [file nutrients-14-05337-s001.zip › nutrients-2032979-File S1.xlsx]

## Sheet: chromatograms
Sample PAW-20															Sample UT (UNTREATED)
Figure S1.	(a) UHPLC-MS/MS full scan chromatogram (mass range m/z 100-1500, base peak m/z 400-1000) of PAW-20 sample														(b) UHPLC-MS/MS full scan chromatogram (mass range m/z 100-1500, base peak m/z 400-1000) of sample UT.
Figure S2.	(a) Extracted chromatograms for [M-H]− at m/z 447, 477, 609, 625, 639, 787, 963, 993 from PAW-20 full scan														(b) Extracted chromatograms for [M-H]− at m/z 447, 477, 609, 625, 639, 787, 963, 993 from UT full scan
Figure S3.	(a) Extracted chromatograms for [M-H]− at m/z 787 and 993 from PAW-20 full scan														(b) Extracted chromatograms for [M-H]− at m/z 787 and 993 from UT full scan
Figure S4.	(a) Extracted chromatograms for [M-H]− at m/z 436 and 420 of P20 full scan														(b) Extracted chromatograms for [M-H]− at m/z 436 and 420 of UT full scan

## Sheet: sample data analysis
UT
Peak no.	MH-	PM	area UT1	area UT2	area UT3	ppm UT1	dil 1:10	dil 1:10	µmol/l	ppm UT2	dil 1:10	dil 1:10	µmol/l	ppm UT3	dil 1:10	dil 1:10	µmol/l
-	447	448	0	0	0	0	-	-	-	0	-	-	-	0	-	-	-
3	477	478	33678.4	38471.7	36352	0.337358	3.37358	33.7358	70.577	0.403645	4.03645	40.3645	84.4445	0.374331	3.74331	37.4331	78.312
4	609	610	61143.8	67981.6	65103.2	0.717181	7.17181	71.7181	117.571	0.811743	8.11743	81.1743	133.073	0.771937	7.71937	77.1937	126.547
5	625	626	50157.6	56639.5	57688.8	0.565251	5.65251	56.5251	90.2957	0.654891	6.54891	65.4891	104.615	0.669402	6.69402	66.9402	106.933
6	639	640	98599.5	97821	100877	1.23516	12.3516	123.516	192.994	1.2244	12.244	122.44	191.312	1.26666	12.6666	126.666	197.915
7	639	640	0	0	0	-0.128386	-1.28386	-12.8386	-	-0.128386	-1.28386	-12.8386	-	0	-	-	-
8	787	788	499429	518004	454810	6.77829	67.7829	677.829	860.19	7.03517	70.3517	703.517	892.789	6.16125	61.6125	616.125	781.884
9	963	964	19440.2	22041.2	22035.4	0.140456	1.40456	14.0456	17.8243	0.176426	1.76426	17.6426	22.3891	0.176345	1.76345	17.6345	22.3788
10	963	964	0	0	0	-0.128386	-1.28386	-12.8386	-	-	-	-	-	-	-	-
11	993	994	530860	703340	591101	7.21296	72.1296	721.296	725.65	9.59822	95.9822	959.822	965.615	8.04604	80.4604	804.604	809.46
	sum								2075.1				2394.24				2123.43
PAW-20
Peak no.	MH- (m/z)	PM	area PAW-20_1	area PAW-20_2	area PAW-20_3	ppm PAW_1	dil 1:10	dil 1:10	µmol/l	ppm PAW_2	dil 1:10	dil 1:10	µmol/l	ppm PAW_3	dil 1:10	dil 1:10	µmol/l
-	447	448	0	0	0	0	-	-	-	0	-	-	-	0	-	-	-
3	477	478	12772.1	13966.5	14792.2	0.048242	0.48242	4.8242	10.0925	0.0647587	0.647587	6.47587	13.5478	0.0761775	0.761775	7.61775	15.9367
4	609	610	52232.7	59895.5	72034.6	0.593948	5.93948	59.3948	97.3685	0.699918	6.99918	69.9918	114.741	0.867791	8.67791	86.7791	142.261
5	625	626	43177.8	43177.8	40726.6	0.468727	4.68727	46.8727	74.8765	0.468727	4.68727	46.8727	74.8765	0.434829	4.34829	43.4829	69.4615
6	639	640	113561	118999	106898	1.44207	14.4207	144.207	225.324	1.51727	15.1727	151.727	237.073	1.34993	13.4993	134.993	210.926
7	639	640	0	0	0	-0.128386	-1.28386	-12.8386	-	-0.128386	-1.28386	-12.8386	-	-0.128386	-1.28386	-12.8386	-
8	787	788	419360	439566	445497	5.671	56.71	567.1	719.671	5.95044	59.5044	595.044	755.132	6.03246	60.3246	603.246	765.54
9	963	964	18229	22299	25577	0.123706	1.23706	12.3706	15.6987	0.17999	1.7999	17.999	22.8414	0.225323	2.25323	22.5323	28.5942
10	963	964	0	0	0	-0.128386	-1.28386	-12.8386	-	-0.128386	-1.28386	-12.8386	-	-0.128386	-1.28386	-12.8386	-
11	993	994	488192	719378	626819	6.6229	66.229	662.29	666.288	9.82	98.2	982	987.928	8.53999	85.3999	853.999	859.154
	sum								1809.32				2206.14				2091.87
Notes: Major compounds in HPLC data are underlined in red.
NT
Peak no.	m/z	% ratio total area 1	% ratio total area 2	% ratio total area 3
1	436	17.0109	18.3894	18.475
2	420	14.5921	16.8801	14.3936
P20
Peak no.	m/z	% ratio total area 1	% ratio total area 2	% ratio total area 3
1	436	26.3206	28.5017	24.2034
2	420	23.1716	28.2101	21.4595
RUTIN GENESIS
ppm	area	area	area	area (mean)
0.1	8535.94	8535.94	8535.94	8535.94
0.5	34781.5	37422.9	36102.2	36102.2
2	166938	186332	176635	176635
5	338798	382856	360827	360827
7.5	568209	554003	561106	561106
12.5	803684	1.0129e+06	908289	908289
